# Supplementary material for: Single-Cell Sequencing Confirms Transcripts and VHDJH Rearrangements of Immunoglobulin Genes in Human Podocytes
Source: Genes (Basel). 2021 Mar 25;12(4):472. doi: 10.3390/genes12040472 (PMC8064494; doi:10.3390/genes12040472)
Supplement: Supplementary file 1 [file genes-12-00472-s001.zip]

Archive with 4 entries (3 files):
- supplementary material/
- supplementary material/English-Editing-Certificate-27247.pdf
- supplementary material/revised supplementary material.docx
- supplementary material/revised supplementary material.pdf
